# Supplementary material for: Echinacoside reduces intracellular c-di-GMP levels and potentiates tobramycin activity against Pseudomonas aeruginosa biofilm aggregates
Source: NPJ Biofilms Microbiomes. 2025 Mar 7;11:40. doi: 10.1038/s41522-025-00673-2 (PMC11889090; doi:10.1038/s41522-025-00673-2)
Supplement: Supplementary file 2 — PA0169 - MCE Top 200 Compound Details [file 41522_2025_673_MOESM2_ESM.xlsx]

## Sheet: Sheet1
Item	Catalog No.	Drug Name	docking score	CAS No.	Formula	Mw	Clinical Information
1	HY-106139	Bimosiamose	-10.2604	187269-40-5	C46H54O16	862.911	Phase 2
2	HY-N0020	Echinacoside	-10.2585	82854-37-3	C35H46O20	786.728	No Development Reported
3	HY-126382	Hesperidin methylchalcone	-9.91916	24292-52-2	C29H36O15	624.587	No Development Reported
4	HY-N1346	Robinin	-9.50681	301-19-9	C33H40O19	740.659	No Development Reported
5	HY-111832	1,2,3,6-Tetragalloylglucose	-9.43307	79886-50-3	C34H28O22	788.573	No Development Reported
6	HY-122308	Militarine	-9.39229	58139-23-4	C34H46O17	726.719	No Development Reported
7	HY-N0026	2'-Acetylacteoside	-8.968	94492-24-7	C31H38O16	666.624	No Development Reported
8	HY-N1419	Vaccarin	-8.87016	53452-16-7	C32H38O19	726.633	No Development Reported
9	HY-N0057	3,4-Dicaffeoylquinic acid	-8.81274	14534-61-3	C25H24O12	516.451	No Development Reported
10	HY-137662	5'-Phosphoguanylyl-(3',5')-guanosine	-8.81087	33008-99-0	C20H26N10O15P2	708.426	No Development Reported
11	HY-N0804	Narirutin	-8.79362	14259-46-2	C27H32O14	580.535	No Development Reported
12	HY-N2124	Parishin B	-8.79196	174972-79-3	C32H40O19	728.649	No Development Reported
13	HY-N0567	Hydroxysafflor yellow A	-8.76293	78281-02-4	C27H32O16	612.533	No Development Reported
14	HY-N6880	Rabdosiin	-8.69232	263397-69-9	C36H30O16	718.614	No Development Reported
15	HY-N2125	Parishin C	-8.63149	174972-80-6	C32H40O19	728.649	No Development Reported
16	HY-N4090	Vicenin 3	-8.62571	59914-91-9	C26H28O14	564.492	No Development Reported
17	HY-N0636	Eriocitrin	-8.60604	13463-28-0	C27H32O15	596.534	No Development Reported
18	HY-N0819	Raddeanin A	-8.60164	89412-79-3	C47H76O16	897.097	No Development Reported
19	HY-N0703	Schaftoside	-8.55537	51938-32-0	C26H28O14	564.492	No Development Reported
20	HY-113131A	Dihydroxyacetone phosphate (hemimagnesium hydrate)	-8.49767		C3H7O6P.1/2Mg.xH2O	169.05	No Development Reported
21	HY-P0235	CDK2	-8.44952	255064-79-0	C35H57N15O9	831.922	No Development Reported
22	HY-N6006	1,3,6-Tri-O-galloyl-beta-D-glucose	-8.40672	18483-17-5	C27H24O18	636.469	No Development Reported
23	HY-N0031	Plantamajoside	-8.39853	104777-68-6	C29H36O16	640.587	No Development Reported
24	HY-N0314	Pectolinarin	-8.39404	28978-02-1	C29H34O15	622.571	No Development Reported
25	HY-N0365	Sennoside A	-8.3752	81-27-6	C42H38O20	862.739	No Development Reported
26	HY-N2626	Epimedoside A	-8.30675	39012-04-9	C32H38O15	662.635	No Development Reported
27	HY-N5038	Mauritianin	-8.27394	109008-28-8	C33H40O19	740.659	No Development Reported
28	HY-N1371	Clinodiside A	-8.26154	916347-31-4	C48H78O19	959.121	No Development Reported
29	HY-N4148	Purpureaside C	-8.24157	108648-07-3	C35H46O20	786.728	No Development Reported
30	HY-N0178	Diosmin	-8.23803	520-27-4	C28H32O15	608.545	Launched
31	HY-N2126	Parishin E	-8.23617	952068-57-4	C19H24O13	460.386	No Development Reported
32	HY-125286	AB-680	-8.21205	2105904-82-1	C20H24ClFN4O9P2	580.825	Phase 2
33	HY-N0257	Epimedin A	-8.16397	110623-72-8	C39H50O20	838.802	No Development Reported
34	HY-N1362	Salvianolic acid B	-8.07715	121521-90-2	C36H30O16	718.614	No Development Reported
35	HY-N2165	Vicenin 2	-8.06335	23666-13-9	C27H30O15	594.518	No Development Reported
36	HY-B0445	NAD+	-8.04364	53-84-9	C21H27N7O14P2	663.425	Phase 2
37	HY-W010861	2'-Deoxycytidine-5'-diphosphate (trisodium)	-8.02111	151151-32-5	C9H12N3Na3O10P2	384.155	No Development Reported
38	HY-F0004	β-Nicotinamide mononucleotide	-7.92096	1094-61-7	C11H15N2O8P	334.219	No Development Reported
39	HY-P2321	TRAP-6 amide	-7.84213	141923-40-2	C34H56N10O9	748.87	No Development Reported
40	HY-N0546	Ligustroflavone	-7.81108	260413-62-5	C33H40O18	724.66	No Development Reported
41	HY-128851	Coenzyme A	-7.80879	85-61-0	C21H36N7O16P3S	767.534	Phase 3
42	HY-N0468	Rebaudioside D	-7.78444	63279-13-0	C50H80O28	1129.15	No Development Reported
43	HY-N7269	Luteolin 7-diglucuronide	-7.74079	96400-45-2	C27H26O18	638.485	No Development Reported
44	HY-P1003	Ac-DEVD-AMC	-7.73795	169332-61-0	C30H37N5O13	675.64	No Development Reported
45	HY-138193	Lauryl maltose neopentyl glycol	-7.72934	1257852-96-2	C47H88O22	1005.19	No Development Reported
46	HY-N2218	Jionoside B1	-7.708	120406-37-3	C37H50O20	814.781	No Development Reported
47	HY-108271	Mogroside III-A1	-7.7077	88901-42-2	C48H82O19	963.153	No Development Reported
48	HY-P0251	Neurotensin(8-13)	-7.70528	60482-95-3	C38H64N12O8	816.99	No Development Reported
49	HY-101886	5-BrUTP sodium salt	-7.68037	161848-60-8	C9H14BrN2O15P3.xNa	563.037	No Development Reported
50	HY-N0258	Epimedin A1	-7.67058	140147-77-9	C39H50O20	838.802	No Development Reported
51	HY-108869	Fodipir	-7.6573	118248-91-2	C22H32N4O14P2	638.455	No Development Reported
52	HY-105008	Secoisolariciresinol diglucoside	-7.65547	257930-74-8	C32H46O16	686.698	No Development Reported
53	HY-113267	Dihydrofolic acid	-7.6496	4033-27-6	C19H21N7O6	443.413	No Development Reported
54	HY-100673	LM22A-4	-7.63737	37988-18-4	C15H21N3O6	339.344	No Development Reported
55	HY-N1463	Luteolin 7-O-glucuronide	-7.59742	29741-10-4	C21H18O12	462.36	No Development Reported
56	HY-P1509	Rhodopsin Epitope Tag	-7.59059		C37H62N10O16	902.946	No Development Reported
57	HY-P1031	[bAla8]-Neurokinin A(4-10)	-7.58483	122063-01-8	C35H56N8O10S	780.932	No Development Reported
58	HY-N4119	Neoeriocitrin	-7.57998	13241-32-2	C27H32O15	596.534	No Development Reported
59	HY-N0062	Angoroside C	-7.53521	115909-22-3	C36H48O19	784.755	No Development Reported
60	HY-129065	Nourseothricin (sulfate)	-7.51311	96736-11-7	C50H94N20O22S	758.867	No Development Reported
61	HY-17383	Levomefolate (calcium)	-7.50788	151533-22-1	C20H23CaN7O6	457.441	Launched
62	HY-112889B	Oxythiamine diphosphate (ammonium)	-7.48902		N/A	425.291	No Development Reported
63	HY-N1444	Complanatuside	-7.47712	116183-66-5	C28H32O16	624.544	No Development Reported
64	HY-D0040	Calcein	-7.46751	1461-15-0	C30H26N2O13	622.533	No Development Reported
65	HY-N1968	Quercetin-3-O-β-D-glucose-7-O-β-D-gentiobiosiden	-7.45636	60778-02-1	C33H40O22	788.658	No Development Reported
66	HY-B0684	Iopamidol	-7.4444	60166-93-0	C17H22I3N3O8	777.085	Launched
67	HY-N6597	3'-Methoxyapiin	-7.43451	33579-63-4	C27H30O15	594.518	No Development Reported
68	HY-P0033	Argireline	-7.43374	616204-22-9	C34H60N14O12S	888.992	Phase 3
69	HY-N7616	Oleanolic acid-3-O-glucosyl(1-2)xylyl(1-3)glucosiduronic acid	-7.39545	1447508-78-2	C47H74O18	927.08	No Development Reported
70	HY-126585	SAICAR	-7.30584	3031-95-6	C13H19N4O12P	454.283	No Development Reported
71	HY-N6076	Tenuifoliside A	-7.29501	139726-35-5	C31H38O17	682.623	No Development Reported
72	HY-N0139	Troxerutin	-7.29343	7085-55-4	C33H42O19	742.675	Launched
73	HY-14737	Ceftaroline fosamil	-7.28563	400827-46-5	C24H25N8O10PS4	685.692	Launched
74	HY-N4093	Astringin	-7.27635	29884-49-9	C20H22O9	406.383	No Development Reported
75	HY-N2397	9''-Methyl salvianolate B	-7.265	1167424-31-8	C37H32O16	732.64	No Development Reported
76	HY-N2251	Hosenkoside C	-7.2004	156764-83-9	C48H82O20	979.153	No Development Reported
77	HY-P0295	Gly-Arg-Gly-Asp-Ser	-7.19394	96426-21-0	C17H30N8O9	490.468	No Development Reported
78	HY-P1187	HSDVHK-NH2	-7.12131	848644-86-0	C30H48N12O9	720.777	No Development Reported
79	HY-N4019	Maohuoside A	-7.11586	128988-55-6	C27H32O12	548.536	No Development Reported
80	HY-N4268	Tenuifoliside B	-7.07034	139726-36-6	C30H36O17	668.597	No Development Reported
81	HY-N0327	Lobetyolin	-7.00329	129277-38-9	C20H28O8	396.432	No Development Reported
82	HY-N0055	Chlorogenic acid	-6.98019	327-97-9	C16H18O9	354.309	Phase 3
83	HY-139100B	N7-Methyl-guanosine-5'-triphosphate-5'-adenosine (diammonium)	-6.97924	75252-10-7	C21H35N12O17P3	784.418	No Development Reported
84	HY-129603	SI-109	-6.93784	2429877-30-3	C40H44F2N7O9P	835.789	No Development Reported
85	HY-B0028	Fludarabine (phosphate)	-6.92663	75607-67-9	C10H13FN5O7P	365.212	Launched
86	HY-P0170	TB500	-6.91003	885340-08-9	C38H68N10O14	889.005	No Development Reported
87	HY-112534	GSTO-IN-2	-6.88567	1202710-57-3	C33H52N2O9	620.774	No Development Reported
88	HY-N6911	Licorice-saponin H2	-6.88181	118441-85-3	C42H62O16	822.932	No Development Reported
89	HY-N1972	Sennoside C	-6.87021	37271-16-2	C42H40O19	848.756	No Development Reported
90	HY-D0844	Glutathione oxidized	-6.86354	27025-41-8	C20H32N6O12S2	612.631	Launched
91	HY-16637	Folic acid	-6.84489	59-30-3	C19H19N7O6	441.397	Launched
92	HY-107780	Cyclic-di-GMP	-6.84476	61093-23-0	C20H24N10O14P2	690.411	No Development Reported
93	HY-P1028	Hexa-D-arginine	-6.80692	673202-67-0	C36H75N25O6	954.145	No Development Reported
94	HY-N0153	Naringin	-6.80031	10236-47-2	C27H32O14	580.535	No Development Reported
95	HY-100511	Benzophenonetetracarboxylic acid	-6.7736	2479-49-4	C17H10O9	358.256	No Development Reported
96	HY-N0540	Cynaroside	-6.75408	5373-11-5	C21H20O11	448.377	No Development Reported
97	HY-P1829A	Angiotensin I/II (1-6) (TFA)	-6.75288		C38H56F3N11O12	801.89	No Development Reported
98	HY-P1490	Bradykinin (2-9)	-6.7525	16875-11-9	C44H61N11O10	904.023	No Development Reported
99	HY-N1407	Polygalaxanthone III	-6.75021	162857-78-5	C25H28O15	568.481	No Development Reported
100	HY-N1973	Sennoside D	-6.73619	37271-17-3	C42H40O19	848.756	No Development Reported
101	HY-P2381	TRV120055	-6.72774	2410957-04-7	C34H54N12O7	742.869	No Development Reported
102	HY-N0520	Calycosin-7-O-β-D-glucoside	-6.70363	20633-67-4	C22H22O10	446.404	No Development Reported
103	HY-N0101	Neohesperidin	-6.69797	13241-33-3	C28H34O15	610.561	No Development Reported
104	HY-N0245	Theaflavin-3-gallate	-6.67909	30462-34-1	C36H28O16	716.598	No Development Reported
105	HY-13667	Levoleucovorin (Calcium)	-6.67638	80433-71-2	C20H21CaN7O7	471.425	Launched
106	HY-14520	Tetrahydrofolic acid	-6.66177	135-16-0	C19H23N7O6	445.429	No Development Reported
107	HY-100973A	Adenosine 5′-diphosphoribose sodium	-6.65131	68414-18-6	C15H22N5NaO14P2	558.308	Phase 1
108	HY-N0359	Cynarin	-6.64066	30964-13-7	C25H24O12	516.451	No Development Reported
109	HY-N0619	Mulberroside A	-6.63002	102841-42-9	C26H32O14	568.524	No Development Reported
110	HY-P1469	Bradykinin (1-6)	-6.58877	23815-88-5	C30H45N9O8	659.734	No Development Reported
111	HY-P1675A	Acetyl-PHF6 amide (TFA)	-6.57958		C40H64F3N9O11	789.962	No Development Reported
112	HY-118224	BPH-715	-6.54604	1059677-23-4	C17H31NO7P2	423.378	No Development Reported
113	HY-101981	Uridine 5'-monophosphate	-6.496	58-97-9	C9H13N2O9P	324.181	No Development Reported
114	HY-P0078	TRAP-6	-6.4947	141136-83-6	C34H56N10O9	748.87	No Development Reported
115	HY-113046	5-Methyltetrahydrofolic acid	-6.47136	134-35-0	C20H25N7O6	459.456	No Development Reported
116	HY-112648	Stafib-2	-6.4575	2097938-74-2	C28H26N2O12P2	644.46	No Development Reported
117	HY-10821	Raltitrexed	-6.39205	112887-68-0	C21H22N4O6S	458.488	Launched
118	HY-131296	5-A-RU-PABC-Val-Cit-Fmoc	-6.38867	2677841-58-4	C43H53N9O13	903.933	No Development Reported
119	HY-W009216	2'-Deoxycytidine-5'-monophosphoric acid	-6.3654	1032-65-1	C9H14N3O7P	307.197	No Development Reported
120	HY-143207	10-Formyl-5,8-dideazafolic acid	-6.34259	61038-31-1	C22H21N5O7	467.431	No Development Reported
121	HY-136303	GS-704277	-6.32715	1911579-04-8	C15H19N6O8P	442.32	No Development Reported
122	HY-12326B	c-di-AMP (diammonium)	-6.32276		C20H30N12O12P2	658.412	No Development Reported
123	HY-17425A	Valacyclovir (hydrochloride)	-6.30589	124832-27-5	C13H21ClN6O4	324.336	Launched
124	HY-14521B	Lometrexol (hydrate)	-6.28241	1435784-14-7	C21H27N5O7	443.453	Phase 2
125	HY-112634	SIRT5 inhibitor 1	-6.27975	2166487-21-2	C31H39FN6O6S2	674.806	No Development Reported
126	HY-105077A	Nemifitide (diTFA)	-6.26917	204992-09-6	C37H45F7N10O10	694.756	No Development Reported
127	HY-P2382	TRV120056	-6.2633	40678-47-5	C43H65N13O12	956.056	No Development Reported
128	HY-135867E	NHC-triphosphate (tetraammonium)	-6.23628		C9H28N7O15P3	499.156	No Development Reported
129	HY-105066	Davunetide	-6.21988	211439-12-2	C36H60N10O12	824.921	Phase 3
130	HY-W039892	4-Nitrophenyl β-D-glucuronide	-6.21572	10344-94-2	C12H13NO9	315.233	No Development Reported
131	HY-16382	PCI-27483	-6.21073	871266-63-6	C26H24N6O9S	596.569	Phase 2
132	HY-125039	N-Acetyl lysyltyrosylcysteine amide	-6.19185	1287585-40-3	C20H31N5O5S	453.556	No Development Reported
133	HY-N6868	Dimethyl lithospermate B	-6.16068	875313-64-7	C38H34O16	746.667	No Development Reported
134	HY-N2344	Procyanidin A1	-6.14092	103883-03-0	C30H24O12	576.504	No Development Reported
135	HY-66009	Epalrestat	-6.13494	82159-09-9	C15H13NO3S2	319.399	Launched
136	HY-P1087	Adrenorphin	-6.11362	88377-68-8	C44H69N15O9S	984.179	No Development Reported
137	HY-10820	Pemetrexed	-6.10379	137281-23-3	C20H21N5O6	427.411	Launched
138	HY-N2233	Rhapontigenin 3'-O-glucoside	-6.10156	94356-22-6	C21H24O9	420.41	No Development Reported
139	HY-112862	Arg-AMS	-6.09821	301351-95-1	C16H26N10O7S	502.505	No Development Reported
140	HY-18711A	SCR-1481B1	-6.07607	1174161-86-4	C28H29ClF2N5O10P	578.846	Phase 1
141	HY-P1478	Adrenocorticotropic Hormone (ACTH) (4-10), human	-6.06404	4037-01-8	C44H59N13O10S	962.085	No Development Reported
142	HY-P1484	Bradykinin (1-7)	-6.05729	23815-87-4	C35H52N10O9	756.849	No Development Reported
143	HY-P0205B	Saralasin (TFA)	-6.04186		C44H66F3N13O12	912.047	Launched
144	HY-120145	MST-312	-6.02316	368449-04-1	C20H16N2O6	380.351	No Development Reported
145	HY-128828	2-Hydroxy atorvastatin (calcium salt)	-5.99476	265989-46-6	C33H35FN2O6.1/2Ca	574.639	No Development Reported
146	HY-N6075	Specneuzhenide	-5.96489	449733-84-0	C31H42O17	686.655	No Development Reported
147	HY-120166	DiFMUP	-5.95398	214491-43-7	C10H7F2O6P	292.13	No Development Reported
148	HY-N8321	5-O-Caffeoylshikimic acid	-5.94787	73263-62-4	C16H16O8	336.293	No Development Reported
149	HY-N0460	1-Caffeoylquinic acid	-5.94025	1241-87-8	C16H18O9	354.309	No Development Reported
150	HY-N8253	Spiraeoside	-5.91151	20229-56-5	C21H20O12	464.376	No Development Reported
151	HY-N7122	Thymopentin	-5.90693	69558-55-0	C30H49N9O9	679.765	Launched
152	HY-120568	M4284	-5.89631	1373346-85-0	C23H28N2O8	460.477	No Development Reported
153	HY-N0824	Syringin	-5.89264	118-34-3	C17H24O9	372.367	No Development Reported
154	HY-P0294	Hexa-His	-5.85857	64134-30-1	C36H44N18O7	840.851	No Development Reported
155	HY-P1043A	NGR peptide (Trifluoroacetate)	-5.84882		C22H37F3N10O10S2	608.692	No Development Reported
156	HY-P0131A	Laminin (925-933)(TFA)	-5.83426		C42H63F3N12O16S	967.057	No Development Reported
157	HY-N3617	Coniferin	-5.82925	531-29-3	C16H22O8	342.341	No Development Reported
158	HY-101131	Dansyl glutathione	-5.77774	75017-02-6	C22H28N4O8S2	540.61	No Development Reported
159	HY-138078	Lufotrelvir	-5.77343	2468015-78-1	C24H33N4O9P	552.514	Phase 3
160	HY-13038A	Fostamatinib	-5.75876	901119-35-5	C23H26FN6O9P	580.46	Launched
161	HY-N2008	Luteolin 5-O-glucoside	-5.7562	20344-46-1	C21H20O11	448.377	No Development Reported
162	HY-15936	γ-GT	-5.74597	63699-78-5	C12H16N4O7	311.248	No Development Reported
163	HY-N2237	Piceatannol 3'-O-glucoside	-5.71811	94356-26-0	C20H22O9	406.383	No Development Reported
164	HY-P1002	Suc-Leu-Leu-Val-Tyr-AMC	-5.71654	94367-21-2	C40H53N5O10	763.876	No Development Reported
165	HY-N1992	Theaflavin 3,3'-digallate	-5.71453	30462-35-2	C43H32O20	868.702	Phase 1
166	HY-113076	Thiamine pyrophosphate	-5.68308	154-87-0	C12H19ClN4O7P2S	425.314	Launched
167	HY-131904A	Hex	-5.68282	2004714-32-1	C5H10NO5P	195.11	No Development Reported
168	HY-111786	LHC-165	-5.67045	1258595-14-0	C29H32F2N3O7P	603.551	Phase 1
169	HY-14518	Aminopterin	-5.66882	54-62-6	C19H20N8O5	440.413	Phase 2
170	HY-14530	Pelitrexol	-5.66015	446022-33-9	C20H25N5O6S	463.507	Phase 2
171	HY-125989	2-Methylthio-AMP	-5.63792	22140-20-1	C11H16N5O7PS	393.313	No Development Reported
172	HY-P0237A	KKI-5 (TFA)	-5.62769		C37H56F3N11O11	773.88	No Development Reported
173	HY-P1308	SLIGRL-NH2	-5.60734	171436-38-7	C29H56N10O7	656.818	No Development Reported
174	HY-P0111	Z-WEHD-FMK	-5.59612	210345-00-9	C37H42FN7O10	763.769	No Development Reported
175	HY-10163	Dabigatran	-5.57083	211914-51-1	C25H25N7O3	471.511	Launched
176	HY-19168	Perzinfotel	-5.56015	144912-63-0	C9H13N2O5P	260.184	Phase 2
177	HY-W011151	trans-Zeatinriboside	-5.55649	6025-53-2	C15H21N5O5	351.358	No Development Reported
178	HY-B0596	Taltirelin	-5.55446	103300-74-9	C17H23N7O5	405.408	Launched
179	HY-B0596A	Taltirelin (acetate)	-5.55446	1549593-23-8	C19H27N7O7	405.408	Launched
180	HY-P0178A	LXW7 (TFA)	-5.51362		C31H49F3N12O14S2	820.895	No Development Reported
181	HY-W009162	Cytidine 5'-monophosphate	-5.51316	63-37-6	C9H14N3O8P	323.197	No Development Reported
182	HY-W011518	2′-Deoxy-2′-fluoroguanosine	-5.50779	78842-13-4	C10H12FN5O4	285.232	No Development Reported
183	HY-P0293	FMRF	-5.49368	74012-06-9	C29H41N7O5S	599.745	No Development Reported
184	HY-W015495	L-Dihydroorotic acid	-5.49225	5988-19-2	C5H6N2O4	158.112	No Development Reported
185	HY-N4100	Trilobatin	-5.48879	4192-90-9	C21H24O10	436.409	No Development Reported
186	HY-B1514	Allantoic acid	-5.48186	99-16-1	C4H8N4O4	176.131	No Development Reported
187	HY-100196	Pyrroloquinoline quinone	-5.43987	72909-34-3	C14H6N2O8	330.206	No Development Reported
188	HY-128773A	MRL-494 (hydrochloride)	-5.43592		C26H36ClFN16O2	622.66	No Development Reported
189	HY-130709	PROTAC CDK2/9 Degrader-1	-5.37953	2408641-24-5	C40H41N13O7	815.836	No Development Reported
190	HY-D0821	CY5	-5.34082	146368-11-8	C33H40N2O8S2	656.809	No Development Reported
191	HY-15440A	Fostemsavir	-5.31547	864953-29-7	C25H26N7O8P	583.49	Launched
192	HY-15440B	Fostemsavir Tris	-5.31547	864953-39-9	C29H37N8O11P	583.49	Launched
193	HY-113262	8-Hydroxyguanosine	-5.31493	3868-31-3	C10H13N5O6	299.24	No Development Reported
194	HY-109035	Inarigivir soproxil	-5.31284	942123-43-5	C25H34N7O13PS	703.615	Phase 2
195	HY-112861A	Gln-AMS (TFA)	-5.29216		C17H23F3N8O10S	474.449	No Development Reported
196	HY-N1454	Apigenin-7-glucuronide	-5.23129	29741-09-1	C21H18O11	446.361	No Development Reported
197	HY-P1485A	Substance P(1-7) (TFA)	-5.21131		C43H66F3N13O12	900.036	No Development Reported
198	HY-N7675	Flavanomarein	-5.20951	577-38-8	C21H22O11	450.393	No Development Reported
199	HY-17628	Cefiderocol	-5.20906	1225208-94-5	C30H34ClN7O10S2	752.215	Launched
200	HY-N0423	Sophoricoside	-5.19191	152-95-4	C21H20O10	432.377	No Development Reported
