# Supplementary material for: Echinacoside reduces intracellular c-di-GMP levels and potentiates tobramycin activity against Pseudomonas aeruginosa biofilm aggregates
Source: NPJ Biofilms Microbiomes. 2025 Mar 7;11:40. doi: 10.1038/s41522-025-00673-2 (PMC11889090; doi:10.1038/s41522-025-00673-2)
Supplement: Supplementary file 3 — qPCR raw data – updated [file 41522_2025_673_MOESM3_ESM.xlsx]

## Sheet: PAO1
	PAO1 A-1	PAO1 A-2	PAO1 A-3	PAO1 P-1	PAO1 P-2	PAO1 P-3
proC	23.4823	23.5065	24.6721	24.9656	25.347	25.0369
siaD	31.7914	31.3437	33.1737	33.6662	34.2307	33.4867
pipA	26.9075	26.5635	28.082	28.332	29.0002	28.7193
PA0290	33.7418	33.2926	35.9892	35.6888	36.4012	35.0694
PA0338	31.8772	31.0757	33.1449	33.1829	33.9396	32.9178
rmcA	29.2214	27.2353	30.098	28.9723	29.7364	29.1892
PA0847	30.3941	28.9625	31.2399	30.3299	30.8368	30.4702
rbdA	28.2038	27.5149	29.3693	29.5821	30.1213	29.7263
roeA	30.0906	28.2336	30.635	29.9895	30.4877	29.9377
yegE	27.3131	25.8538	27.8687	27.5662	28.3053	28.0741
PA1433	25.7122	25.5324	26.9381	27.1075	27.5926	27.2508
PA1851	30.0456	28.9917	31.2808	30.5242	31.2064	30.7226
PA2072	29.5729	28.8412	31.1176	29.4186	29.6478	28.6308
PA2133	34.4216	31.1191	35.1275	33.5667	33.8056	33.7184
PA2200	27.267	26.1067	27.9977	27.7201	28.4095	28.2163
PA2567	23.0897	23.9867	24.2601	26.0121	26.344	25.8177
PA2572	26.39	27.0213	27.7518	26.2208	26.6543	25.6867
PA2771	27.0185	27.6535	28.3262	26.2301	27.1086	26.2911
PA2870	36.1971	35.3427	38.4532	37.5361	38.4796	37.3189
PA3177	24.3195	24.4534	25.4751	25.2155	25.9093	25.3468
PA3258	27.733	26.0937	28.5943	28.0917	28.8286	28.5733
nbdA	27.1986	25.7452	28.295	26.7073	27.3881	26.9701
hsbD	26.4947	26.0466	27.6137	27.4255	28.0529	27.419
PA3825	27.3427	25.8018	28.2645	27.5966	28.2136	28.087
PA4108	27.4725	27.2371	28.7147	29.4418	30.1823	29.6876
sadC	28.5547	28.0065	29.887	30.0123	30.503	30.1368
PA4396	27.2693	26.6158	28.2635	29.0729	29.7515	29.583
PA4781	29.0533	29.0379	30.4296	29.9996	30.6049	29.8687
gcbA	24.5781	24.8354	25.4922	25.558	25.8106	25.6126
PA4929	28.3827	26.6159	29.1221	28.1194	28.5588	28.1691
dipA	25.636	25.4908	26.9309	26.4847	27.0729	26.5427
proE	33.8271	34.4288	36.2453	37.5084	38.0858	36.9223
PA5442	27.9373	25.2928	28.5812	28.4155	29.2802	29.6157
dgcH	26.8189	26.3016	27.4756	27.629	28.1324	27.7844
bifA	25.1138	24.4282	26.0248	26.0757	26.6462	26.5868
fimX	26.3057	26.8995	27.8742	28.549	29.5397	29.1511
morA	30.1619	29.2166	31.1277	30.1943	30.736	30.5787
mucR	28.4217	27.7662	29.4781	28.983	29.4779	28.9758
rocR	26.765	25.2676	27.5859	27.3662	28.058	28.1367
tpbB	32.7279	31.2252	32.6754	32.4689	32.9903	33.1333
wspR	28.8446	28.2936	29.3139	29.7105	30.4126	30.782

## Sheet: PA14
	PA14 A-1	PA14 A-2	PA14 A-3	PA14 P-1	PA14 P-2	PA14 P-3
proC	24.005	23.8916	25.1361	24.0914	24.2324	24.8227
siaD	31.6802	32.0366	33.2064	32.3383	32.5458	32.7417
pipA	26.8079	26.9935	28.1916	27.0766	27.1787	27.3794
PA0290	36.1979	36.6059	38.0086	34.6405	34.9901	34.6246
PA0338	31.8279	32.0852	33.3522	31.5557	31.7208	31.5716
rmcA	29.6877	29.8938	30.6968	27.8444	27.9217	28.0825
PA0847	31.2961	31.4222	32.3479	29.8194	29.592	29.8734
rbdA	28.7679	29.0359	30.3604	27.7419	27.8518	28.0125
roeA	31.056	31.0857	32.2634	28.2778	28.4219	28.5071
yegE	28.2542	28.2802	29.4696	28.0899	27.994	28.0553
PA1433	27.6869	27.6095	28.6581	26.9415	27.087	27.2933
PA1851	31.2318	31.4429	32.3514	29.7992	30.0555	30.0832
PA2072	31.7282	32.1037	32.985	27.6664	27.8319	27.928
PA2133	34.6201	34.7066	35.6115	34.576	33.5927	33.7307
PA2200	28.499	28.1538	28.9041	27.9215	27.7136	28.0163
PA2567	28.9599	29.0129	29.8606	29.1552	28.7748	28.8216
PA2572	29.1155	29.3646	30.4935	23.7386	23.9521	24.0643
PA2771
PA2870	36.5538	37.0717	37.9492	34.8878	34.9594	34.7246
PA3177	25.3496	25.5915	26.8313	24.103	24.2536	24.621
PA3258	26.9673	27.068	28.1803	26.6228	26.6487	26.9924
nbdA	28.3882	28.2105	29.1635	24.1879	24.342	24.3924
hsbD
PA3825	27.9908	28.089	29.1216	26.8836	26.8047	27.1624
PA4108	29.3463	29.5167	30.5829	28.3034	28.2487	28.4143
sadC	30.4815	30.5611	32.0536	29.5863	29.6219	30.0927
PA4396	29.0589	29.1201	30.157	29.4602	29.2949	29.2801
PA4781	31.743	31.8563	32.7785	27.6793	27.7355	28.0993
gcbA	27.104	27.4764	28.9805	26.3996	26.5897	26.9283
PA4929	28.8382	28.8144	29.7037	26.1881	26.1812	26.5014
dipA	26.2831	26.4418	27.505	25.0369	25.1994	25.5276
proE	35.4305	36.2673	37.952	36.0993	36.366	35.8871
PA5442	28.0629	28.323	29.2017	29.2978	29.0521	28.7961
dgcH	27.6691	27.4615	28.6941	26.2266	26.3194	26.7681
bifA	31.1723	31.2859	32.1743	30.3429	30.4191	31.0385
fimX	27.0812	27.2213	28.5788	27.5928	27.6511	27.8072
morA	30.0918	30.2939	31.2153	28.9847	29.2996	29.8527
mucR	28.5691	28.5518	29.824	28.1422	28.0856	28.391
rocR	27.3737	27.3754	28.3183	27.1405	27.025	27.173
tpbB	32.7457	32.4206	33.6679	30.6147	30.5518	31.3186
wspR	31.0341	30.6149	31.9992	29.9229	29.9739	31.021

## Sheet: 2192
	2192 A-1	2192 A-2	2192 A-3	2192 P-1	2192 P-2	2192 P-3
proC	21.1598	21.6111	23.018	21.9366	22.2555	23.1574
siaD	29.1978	29.6346	30.5541	29.1361	29.5376	30.712
pipA	25.6204	26.0092	26.6369	24.9254	25.1184	26.0545
PA0290	30.2754	32.0934	32.631	29.4595	30.1809	30.6634
PA0338	27.5448	28.2739	29.161	27.7338	28.0748	29.234
rmcA	27.3538	27.8978	28.6079	25.1451	25.2831	26.362
PA0847	32.7615	33.0262	33.5539	30.6087	30.7088	31.8816
rbdA	26.2557	26.7102	27.6667	25.2563	25.5159	26.6488
roeA	28.1835	28.3994	29.2978	26.1513	26.3585	27.5888
yegE	26.4514	27.0662	27.8183	25.3018	25.5744	26.5934
PA1433	24.1983	24.7974	25.7806	24.3031	24.7954	25.9461
PA1851	29.4402	29.9578	30.5573	27.8818	28.1208	29.2609
PA2072	27.8654	28.2069	28.931	24.4011	24.6357	25.6261
PA2133	32.7411	33.6203	33.8967	33.0624	33.0427	33.5317
PA2200	25.9607	26.5022	27.4626	25.9038	26.2591	27.322
PA2567	22.026	22.3974	23.1222	22.957	23.7747	24.5082
PA2572	24.2231	24.4286	25.1237	21.2584	21.574	22.5776
PA2771
PA2870	33.1433	34.0134	34.4024	32.0418	32.3096	33.3422
PA3177	22.9338	23.2743	24.1688	22.0177	22.2967	23.3674
PA3258	26.352	26.9984	27.6312	25.8403	25.9484	26.6723
nbdA	25.4532	25.7484	26.4774	23.2668	23.3382	24.2437
hsbD	35.9243	36.094	38.3112	35.0716	35.129	35.9115
PA3825	26.1901	26.6639	27.4794	24.8441	25.1527	26.158
PA4108	26.1116	26.6047	27.5858	24.9585	25.1858	26.2466
sadC	26.8229	27.2587	28.2549	26.8777	27.2278	28.2294
PA4396	24.7081	25.311	26.1267	26.2096	26.5544	27.4956
PA4781	26.7946	27.2093	28.0105	24.9733	25.2454	26.4267
gcbA	24.6771	25.0669	25.9165	23.7178	24.1032	24.9038
PA4929	25.3982	25.7298	26.6966	23.138	23.345	24.3791
dipA	24.5674	25.0609	25.6963	23.2094	23.4727	24.3485
proE	31.4445	32.6239	33.9822	32.4374	33.0608	34.142
PA5442	26.381	27.1343	28.0301	27.6906	28.1277	28.8309
dgcH	24.4723	24.786	25.891	23.4331	23.7588	25.1817
bifA	24.5168	24.9502	25.6281	24.1121	24.3476	25.2705
fimX	24.8839	25.1855	26.1001	25.1926	25.3096	26.2805
morA	28.3631	28.525	29.0959	27.5639	27.6275	28.5745
mucR	26.891	27.2749	28.0827	26.8224	27.1077	27.9449
rocR	26.9557	27.3288	28.0146	27.1034	27.3047	28.2053
tpbB	29.6162	29.6044	30.3286	27.4959	27.6607	28.9564
wspR	26.6419	26.5866	27.4124	25.5965	25.8032	27.2393

## Sheet: AA2
	AA2 A-1	AA2 A-2	AA2 A-3	AA2 P-1	AA2 P-2	AA2 P-3
proC	23.9078	23.9592	24.2831	23.5959	24.1082	24.4264
siaD	31.1737	30.8712	31.1993	30.7001	31.3149	31.8658
pipA	26.6625	26.6068	27.0734	26.323	26.8635	27.1806
PA0290	28.3589	28.5159	28.9324	27.6727	28.2724	28.3297
PA0338	31.1322	31.3581	31.701	31.3205	32.0535	32.1428
rmcA	27.2059	27.4584	27.8774	26.9801	27.6248	27.8545
PA0847	28.8764	29.0702	29.3086	28.1757	28.9937	28.8543
rbdA	26.9221	27.0449	27.3931	26.7893	27.3547	27.4336
roeA	29.2381	29.2988	29.7244	28.0282	28.3519	28.5854
yegE	26.319	26.5353	26.8408	26.0283	26.8388	26.8643
PA1433	26.8589	26.9907	27.2793	26.5349	27.3848	27.5444
PA1851	28.9451	29.0644	29.3117	28.132	28.932	29.0717
PA2072	26.8603	27.3186	27.4121	26.3961	27.178	27.1952
PA2133	33.1779	32.8276	33.4501	32.5348	33.985	34.3188
PA2200	27.6766	27.6252	28.2821	27.2314	28.4149	28.4556
PA2567	23.1863	23.2117	23.6261	24.0725	24.3902	24.8282
PA2572	23.8828	24.2228	24.5432	23.7402	24.1322	24.2259
PA2771	23.9824	24.3559	24.5847	23.8432	24.274	24.3452
PA2870	32.3915	32.7495	33.0775	32.2805	33.2195	33.2245
PA3177	24.0857	24.0788	24.3655	23.5926	24.1414	24.3142
PA3258	27.4332	27.2621	27.7625	26.8134	27.5852	27.9794
nbdA	24.7685	25.0285	25.2566	24.983	25.4443	25.7252
hsbD	25.301	25.6762	26.1373	25.5836	26.2119	26.3642
PA3825	26.6528	26.8151	27.1709	26.5235	27.2329	27.4496
PA4108	26.9341	26.991	27.4217	27.0225	27.801	27.7501
sadC	27.2521	27.5731	27.6903	27.8738	28.8137	28.9278
PA4396	27.5426	27.6059	28.0358	27.5204	28.5734	28.8619
PA4781	26.292	26.4983	26.7363	27.4706	27.9576	28.0729
gcbA	25.2384	25.2356	25.7632	24.1041	24.5407	24.8271
PA4929	25.8041	26.1111	26.4721	25.1276	25.5941	25.7518
dipA	25.7112	25.8797	26.2294	24.7756	25.3526	25.5063
proE	31.8437	32.0048	32.3317	32.081	32.9175	33.1843
PA5442	27.7724	27.5114	28.0461	27.6209	29.4005	29.4024
dgcH	26.4074	26.4937	26.782	26.0207	26.4983	26.6853
bifA	26.003	26.0126	26.4253	25.6588	26.3019	26.7041
fimX	26.4113	26.7503	27.1252	26.7431	27.2449	27.5598
morA	29.5654	29.3014	29.7442	28.2899	28.8243	28.9881
mucR	28.1148	28.1295	28.7446	27.2551	28.0786	28.2596
rocR	26.7225	26.7227	27.1842	26.4339	27.2868	27.4489
tpbB	29.7864	29.8618	30.1023	29.7255	30.132	30.343
wspR	26.7636	26.8573	27.2765	27.1588	27.6024	27.7254

## Sheet: AES-1R
	AES-1R A-1	AES-1R A-2	AES-1R A-3	AES-1R P-1	AES-1R P-2	AES-1R P-3
proC	20.999	20.7786	21.0615	19.5611	20.1585	21.0578
siaD	29.8516	29.6753	29.7222	29.1858	29.614	29.6298
pipA	25.0577	25.1018	25.2262	24.2052	25.2006	25.219
PA0290	26.7921	26.6176	26.8018	23.8152	24.6152	24.6725
PA0338	28.563	28.6169	28.7915	27.2475	28.3209	28.3914
rmcA	25.8591	25.9416	25.4951	22.63	23.244	23.2477
PA0847	28.2047	28.4156	28.1854	24.9961	25.9729	25.9284
rbdA	25.7795	25.7255	25.7662	23.025	23.7083	23.6149
roeA	27.9594	28.158	27.7205	25.3171	25.633	25.3408
yegE	24.2636	24.1896	24.3382	22.5303	23.4584	23.4776
PA1433	25.0435	24.9378	24.9355	22.2159	23.1097	23.3629
PA1851	28.4731	28.5914	28.1998	25.9035	27.0778	26.7598
PA2072	26.5421	26.8178	27.018	22.6956	23.5577	23.3932
PA2133	31.8212	32.0984	31.0106	30.2857	31.2255	29.6204
PA2200	26.2155	26.3906	25.7401	24.5501	25.3534	25.0602
PA2567	20.9932	21.0004	21.198	20.3285	21.0705	20.9082
PA2572	23.837	23.8183	24.1909	19.9275	20.812	20.4889
PA2771	23.5108	23.4654	23.6698	20.2302	20.8404	21.1603
PA2870	30.7037	30.7932	30.8747	28.0253	28.7899	28.9097
PA3177	20.9013	20.6883	21.0962	20.2638	20.6754	21.1966
PA3258	25.2177	25.3331	25.1747	24.3288	25.1457	24.7931
nbdA	25.0906	25.0976	25.0372	21.6376	22.2371	22.4458
hsbD	23.8543	23.7823	24.0023	21.1109	21.9595	22.2107
PA3825	25.8567	26.0188	25.6523	23.5864	24.2675	24.3109
PA4108	25.7977	25.9037	26.0429	22.9335	23.6136	23.7428
sadC	26.4639	26.6826	26.6354	25.0838	26.0227	25.8642
PA4396	26.124	26.0336	25.8811	25.4538	25.9451	25.9306
PA4781	26.5549	26.48	26.8427	22.8687	23.5503	23.8953
gcbA	23.279	23.2239	23.6064	21.3714	22.145	22.0757
PA4929	26.2561	26.1932	26.1077	22.4401	23.0251	23.3346
dipA	24.1544	24.137	24.2944	22.1291	22.5547	22.5714
proE	31.5356	32.0219	32.29	30.0132	31.04	31.3065
PA5442	26.1734	26.3384	25.597	26.2688	27.2028	26.1685
dgcH	24.3516	24.2103	24.302	22.0148	22.5574	22.9569
bifA	24.0985	24.1039	24.1435	22.3926	22.7483	22.7417
fimX	24.741	24.7349	24.9354	23.1704	24.0549	24.4052
morA	27.5675	27.4343	27.5835	26.4014	27.1009	26.9109
mucR	26.3113	26.1676	26.1356	24.6872	25.515	25.4244
rocR	25.2329	25.3518	25.0509	23.9157	24.0338	24.2448
tpbB	28.8119	28.7085	28.8474	26.1346	26.9289	26.9612
wspR	26.411	26.0721	26.4012	24.036	24.7644	24.784

## Sheet: AMT0023
	AMT0023 A-1	AMT0023 A-2	AMT0023 A-3	AMT0023 P-1	AMT0023 P-2	AMT0023 P-3
proC	23.0705	23.1962	23.4937	23.3812	22.4041	22.011
siaD	30.4853	30.7478	30.7024	30.6016	29.702	28.9246
pipA	26.5865	26.7806	26.8105	26.5764	25.8271	25.3018
PA0290	27.802	27.7767	28.2383	28.1653	27.185	26.3209
PA0338	30.9621	31.1627	31.4286	31.1321	30.344	29.4975
rmcA	28.4577	28.2798	29.1998	27.5793	26.6924	25.8929
PA0847	29.2797	29.6638	30.268	28.5184	27.5735	26.9292
rbdA	27.0946	27.3456	27.6748	27.6752	26.6401	25.9665
roeA	29.1355	28.576	29.647	28.06	27.24	26.68
yegE	26.2943	26.3451	27.1055	26.0657	25.1067	24.2423
PA1433	26.1734	26.1702	26.7843	26.496	25.5516	24.5752
PA1851	28.4498	28.4628	29.3055	28.285	27.4576	26.7739
PA2072	28.1259	28.1865	29.1363	27.0998	26.4132	25.6231
PA2133	32.8894	32.8083	34.2752	32.8498	32.4914	30.4369
PA2200	27.6787	27.3773	28.4279	27.3224	26.7046	25.175
PA2567	21.2031	21.1825	21.5752	22.9604	22.0247	21.6463
PA2572	25.514	25.4583	25.9328	24.1538	23.3345	22.4836
PA2771	26.3124	26.1249	26.4507	24.7042	23.8413	23.498
PA2870	29.2374	29.3542	29.848	28.8311	28.1961	27.19
PA3177	23.5844	23.6883	24.0615	23.3042	22.6842	22.2823
PA3258	27.1773	27.2839	28.0649	27.1025	26.2952	25.2367
nbdA	26.1709	25.9826	26.6779	25.3898	24.3849	23.9938
hsbD	36.7599	36.5774	36.878	36.809	35.963	35.8744
PA3825	27.2885	27.2903	28.4543	27.0681	26.1628	25.1371
PA4108	26.0936	26.2826	26.7874	27.4718	26.4736	25.626
sadC	27.975	28.0626	28.4038	28.0373	27.0807	26.2837
PA4396	26.0662	26.0255	26.3054	27.8237	27.0401	26.2253
PA4781	27.7854	27.6213	28.5394	27.7518	26.5646	25.9269
gcbA	23.9137	23.9527	24.2286	23.0235	21.8015	21.4959
PA4929	26.3488	26.2759	27.1468	25.4522	24.5335	24.0666
dipA	24.7108	24.9219	25.1609	24.4419	23.4308	23.0683
proE	32.5846	33.3153	34.0833	35.421	34.4527	33.337
PA5442	27.5792	27.6722	29.0473	27.9096	27.4393	26.0607
dgcH	26.0461	25.7667	26.3976	26.0348	24.7103	24.1619
bifA	25.0207	25.0439	25.1322	25.081	24.4322	23.7394
fimX	25.6374	25.8169	25.909	26.701	26.1538	25.4971
morA	29.4145	29.2814	29.6785	28.5784	27.5078	27.2281
mucR	28.2862	28.4648	28.5187	27.6709	26.8164	26.0902
rocR	26.1488	26.1658	26.6938	26.325	25.553	24.4885
tpbB	30.8365	30.5904	30.8307	29.9296	28.5766	28.183
wspR	27.0254	26.6112	27.2082	26.9805	25.7568	25.2503

## Sheet: AMT0060
	AMT0060 A-1	AMT0060 A-2	AMT0060 A-3	AMT0060 P-1	AMT0060 P-2	AMT0060 P-3
proC	22.6633	21.3061	21.2062	23.554	20.6977	21.0653
siaD	30.8975	30.4873	30.1475	32.9456	29.3293	30.0916
pipA	25.8889	25.1988	25.1817	26.8542	23.0771	24.0003
PA0290	28.4029	28.1278	27.7795	27.2619	23.5934	24.4079
PA0338	30.5244	30.3343	30.0704	30.8554	27.9622	28.0014
rmcA	27.7709	28.0873	27.737	28.3485	25.6457	25.4946
PA0847	29.0435	28.9223	28.5921	28.9343	26.2284	26.0803
rbdA	27.2124	26.6407	26.2754	27.1125	22.526	24.2586
roeA	29.0409	28.8789	28.3828	29.3247	26.6977	26.4707
yegE	26.8627	26.5277	26.3747	28.0206	24.8748	25.1666
PA1433	26.2201	25.5304	25.2092	27.9858	25.1803	25.1319
PA1851	29.2512	29.5056	29.5253	29.5197	27.1264	26.6658
PA2072	29.067	28.9315	28.5882	26.0251	23.4919	23.1711
PA2133	31.943	32.6148	32.1597	36.0235	32.8529	33.1695
PA2200	26.9532	26.6727	26.3832	30.385	27.5503	27.531
PA2567	23.6483	22.8606	22.7534	25.8808	22.6757	23.0268
PA2572	26.86	26.3004	26.1239	23.789	21.0559	20.9351
PA2771	26.735	25.7492	25.5163	23.3026	21.5509	20.4486
PA2870	33.7357	33.9043	33.6621	33.3786	30.2639	30.5246
PA3177	24.0681	23.0339	23.0322	24.5832	21.022	21.7292
PA3258	26.2249	26.3223	26.2242	27.7436	25.162	24.8896
nbdA	26.3874	26.4341	26.292	26.0149	21.9579	23.161
hsbD	36.5326	36.049	35.161	38.2919	34.7393	35.438
PA3825	26.3024	26.1983	25.9368	26.8345	24.3626	23.9806
PA4108	27.0901	26.4873	26.1449	27.2312	24.3944	24.3773
sadC	27.0374	26.2914	26.0707	27.7505	25.1787	24.8966
PA4396	26.5471	25.8306	25.5836	27.4057	24.2523	24.5517
PA4781	29.3511	28.88	28.6032	27.9124	25.4169	25.0584
gcbA	24.2296	23.0259	22.9383	25.6122	22.6508	22.7582
PA4929	26.5483	26.0706	25.9317	26.6487	23.1264	23.7948
dipA	25.0791	24.2882	24.252	26.1037	23.2216	23.2497
proE	32.9173	32.4244	32.3207	34.0423	31.1215	31.1884
PA5442	26.1322	25.9826	25.6931	29.5031	27.6499	26.6491
dgcH	26.1467	24.9833	24.6893	25.7062	23.2037	22.8523
bifA	24.8464	24.3042	24.1005	26.12	23.221	23.266
fimX	25.8506	25.1239	25.0277	27.0614	23.4174	24.2074
morA	28.252	27.5211	27.6196	29.4642	26.1346	26.6102
mucR	27.129	26.6212	26.4667	28.4109	26.1209	25.5569
rocR	25.9244	25.9256	25.5739	27.7178	24.9656	24.8638
tpbB	30.7487	29.579	29.3904	28.9696	25.6641	26.1157
wspR	28.6986	27.1575	27.1382	30.4359	27.392	27.5819

## Sheet: AUS23
	AUS23 A-1	AUS23 A-2	AUS23 A-3	AUS23 P-1	AUS23 P-2	AUS23 P-3
proC	20.7618	21.9953	20.6601	21.3483	21.4329	21.0755
siaD	28.2497	29.4842	28.5456	29.9252	30.2643	29.2886
pipA	24.9438	25.571	24.8587	24.6599	25.9017	25.363
PA0290	26.2067	27.1072	26.0849	25.6566	26.8414	25.9154
PA0338	28.7654	30.0634	29.0404	29.3961	30.8234	29.9587
rmcA	27.3019	27.8969	26.6593	26.4733	27.8338	26.9991
PA0847	28.4292	28.9348	27.9001	27.0963	28.4768	27.8655
rbdA	26.2071	26.9998	25.8418	25.4997	26.7224	26.0692
roeA	28.1013	28.4322	27.5177	26.3018	27.9138	27.02
yegE	24.5981	25.3729	24.292	24.4508	25.7837	25.214
PA1433	25.7091	26.3979	25.1507	24.3919	25.4012	24.8999
PA1851	27.415	28.1779	27.1432	26.4716	27.7309	26.9345
PA2072	28.045	28.9348	27.6933	25.7735	27.1218	25.937
PA2133	31.7853	32.008	30.7035	30.3266	32.9224	32.227
PA2200	25.6555	26.1543	24.9267	25.4468	26.8378	26.6364
PA2567	22.5557	23.4936	22.2338	20.5407	21.3141	20.689
PA2572	26.1668	26.8929	25.9408	23.3977	24.3412	23.3061
PA2771	25.0645	25.7992	24.9596	24.4674	25.3494	24.6648
PA2870	29.9267	31.2	30.111	30.265	31.9822	30.8908
PA3177	22.1823	23.0214	22.1643	21.7008	22.9666	22.2464
PA3258	25.1664	25.792	24.8289	24.1839	25.5124	25.0699
nbdA	26.3974	26.6631	25.681	24.9117	26.1394	25.2867
hsbD	35.2487	36.811	35.2239	34.8165	35.8164	35.5403
PA3825	25.9669	26.4547	25.4231	25.3735	26.8294	26.2478
PA4108	26.0957	26.8934	25.4917	25.1883	26.1188	25.2733
sadC	26.4943	27.3465	26.4269	26.3069	27.8258	27.232
PA4396	25.842	26.4842	25.4725	26.0469	27.3276	26.8513
PA4781	28.7495	29.4455	28.2222	27.3113	28.3845	27.4349
gcbA	21.7847	22.1926	21.1464	20.7371	21.5659	20.8413
PA4929	30.2492	30.4062	29.4158	28.9599	29.8889	29.3329
dipA	24.3538	25.1635	24.2455	22.7332	23.5724	23.1782
proE	31.8514	33.6763	32.453	33.1132	34.8742	33.6622
PA5442	24.9139	25.3927	24.5943	25.958	28.0104	27.9224
dgcH	24.8191	25.4578	24.3729	23.3713	24.1278	23.705
bifA	24.4019	25.0051	24.0734	22.8619	23.9885	23.6819
fimX	24.5973	25.6343	24.5959	24.504	25.8687	25.1133
morA	26.8947	27.6457	26.7412	25.6071	26.7508	26.2399
mucR	25.5376	26.4204	25.3563	26.0304	27.0906	26.7402
rocR	25.3288	25.8259	24.7883	24.5223	26.0993	25.5531
tpbB	30.1572	30.0599	29.1784	28.8811	29.9579	29.506
wspR	26.4462	26.6369	25.7871	25.2934	26.2178	26.1473

## Sheet: C3719
	C3719 A-1	C3719 A-2	C3719 A-3	C3719 P-1	C3719 P-2	C3719 P-3
proC	21.5382	21.2476	21.536	19.7361	20.0191	20.3518
siaD	31.2448	31.2887	31.2969	26.6543	27.5207	28.126
pipA	25.7685	25.637	25.7691	22.8823	23.7259	23.9013
PA0290	27.5027	27.042	27.2655	25.7735	25.9668	26.5178
PA0338	28.5357	28.2865	29.3573	28.1145	28.4091	28.9836
rmcA	30.6992	30.8133	30.7799	27.6279	28.1328	28.2225
PA0847	30.0006	30.4121	30.4336	27.4822	27.9809	28.1494
rbdA	27.0016	26.9243	27.1887	25.6868	26.0369	26.5241
roeA	29.295	29.2865	30.1053	27.0662	26.8363	27.6107
yegE	26.1761	26.2386	26.076	24.0647	24.8157	25.1417
PA1433	26.0052	25.3742	26.3929	23.8561	23.9575	24.3963
PA1851	28.2957	28.4486	28.6573	26.2838	26.6929	27.2337
PA2072	29.6205	29.6164	30.8457	27.7414	27.9641	28.3011
PA2133	28.6725	28.7794	27.8479	31.0393	31.1404	31.2431
PA2200	26.1339	26.0596	26.5409	25.0054	25.2494	25.6761
PA2567	23.1296	23.29	23.7749	22.9216	23.409	23.7684
PA2572	27.5293	27.2098	28.3706	25.456	26.0019	26.1129
PA2771	26.107	25.3045	26.3833	23.7118	24.3043	24.6351
PA2870	34.1346	34.3708	34.7131	31.7583	32.5705	32.5636
PA3177	24.2657	24.1257	24.444	21.9946	22.635	23.0221
PA3258	27.2316	27.247	27.299	25.3458	26.0397	26.4479
nbdA	28.2389	27.4718	28.9316	26.1787	26.6902	26.9036
hsbD
PA3825	26.4358	26.7395	27.0817	25.5086	25.911	26.3651
PA4108	26.1	26.2487	26.5694	26.2097	26.4716	26.9618
sadC	27.2811	27.1427	28.068	25.8578	26.1016	26.5983
PA4396	27.0517	26.7971	27.3906	25.3471	25.877	26.3937
PA4781	25.587	25.52	26.2117	23.1592	23.4488	23.8632
gcbA	27.4923	27.2144	27.4565	27.3506	28.0391	28.3939
PA4929	29.3858	29.724	30.0111	27.0652	27.5485	27.7478
dipA	25.3045	25.0986	25.9687	22.3962	23.0026	23.1825
proE	32.2993	32.9441	33.3376	31.1233	31.2754	31.4932
PA5442	26.3665	26.7834	27.1818	25.1691	25.4965	26.0628
dgcH	24.0576	23.7219	24.0778	21.9741	22.1876	22.8778
bifA	25.5124	25.5149	25.9528	22.3053	22.8635	23.0956
fimX	26.4038	26.1799	26.0812	24.5932	25.3143	25.9849
morA	29.3371	29.3972	29.5447	26.6322	27.4012	27.5105
mucR	27.8238	28.3002	28.2082	25.564	26.2415	26.6766
rocR	25.9075	26.0857	26.4325	24.1917	24.3771	24.8703
tpbB	28.08	27.5785	28.8845	26.3146	26.9216	27.4964
wspR	28.2127	28.0235	27.4584	24.3736	24.9755	26.0267

## Sheet: CHA
	CHA A-1	CHA A-2	CHA A-3	CHA P-1	CHA P-2	CHA P-3
proC	19.8369	20.4657	21.0071	22.387	23.1038	27.5282
siaD	27.5544	27.5381	27.7402	28.4011	29.0236	32.8476
pipA	23.8284	24.0591	24.1764	23.6542	24.4014	27.3028
PA0290	27.1788	27.3298	27.5386	25.6348	26.2637	29.8207
PA0338	29.1467	29.869	30.269	30.3365	30.8356	34.9579
rmcA	28.4414	28.9249	28.8888	26.1923	26.672	30.1091
PA0847	29.1616	29.2334	29.36	27.2999	27.7561	30.7819
rbdA	25.3726	25.6817	26.0752	25.4124	25.8473	30.107
roeA	29.0593	28.9673	29.1724	26.3707	26.9925	30.6991
yegE	24.5598	24.9512	25.1691	24.4958	25.1601	29.1236
PA1433	24.6872	25.149	25.664	25.5164	25.9412	30.1223
PA1851	28.7739	29.2366	29.6452	28.3817	29.0295	32.6352
PA2072	28.7809	29.1382	29.3689	25.7654	26.1086	29.4338
PA2133	31.6652	32.2903	32.6505	32.6529	33.2873	36.0697
PA2200	24.8052	25.3165	26.0672	26.6673	27.1328	30.4209
PA2567	21.6348	21.7381	21.6524	21.5365	22.2039	25.3673
PA2572	26.0088	26.053	25.6899	22.322	22.6628	25.2468
PA2771	24.5383	24.7512	24.9396	22.4927	23.1018	26.3862
PA2870	27.7014	27.9252	28.1516	27.0657	27.7199	31.435
PA3177	22.7576	22.4532	22.7373	21.6807	22.2946	25.9799
PA3258	26.6561	26.9058	27.1078	26.3832	26.9325	29.9471
nbdA	26.7549	26.9376	27.1841	24.5786	25.326	27.9544
hsbD	35.6336	36.3741	37.2982	34.9443	35.2797	38.7394
PA3825	28.004	28.1639	28.3592	26.4246	26.9483	30.6639
PA4108	25.6772	26.0361	26.2036	25.7281	26.2458	30.1365
sadC	26.4237	26.689	26.9219	26.9003	27.3732	31.3213
PA4396	24.0708	24.2315	24.5942	25.5715	26.2242	30.1244
PA4781	28.5232	29.0646	29.1481	26.9043	27.4537	31.539
gcbA	23.4299	23.5296	23.5942	22.6748	23.0611	26.9758
PA4929	26.6037	27.0628	27.3314	24.9653	25.6291	29.378
dipA	23.6721	23.8395	24.0449	22.0084	22.4049	25.3899
proE	30.4508	31.6728	32.3304	33.1503	33.2398	37.8106
PA5442	25.9177	26.3083	26.9792	28.4511	29.0483	31.9263
dgcH	22.5711	23.0497	23.5018	23.2746	23.754	27.9731
bifA	24.4804	24.7944	24.7585	23.9784	24.6316	28.9434
fimX	25.2385	25.2353	25.3948	25.2214	26.0455	29.9026
morA	27.619	27.8941	27.991	26.5889	27.1051	29.7306
mucR	26.2092	26.2951	26.3671	25.1704	25.807	29.2683
rocR	25.0633	25.2453	25.4425	25.2821	25.905	28.9588
tpbB	27.14	27.4108	27.6144	26.0232	26.7899	30.5951
wspR	25.7842	25.5414	25.8504	24.9527	25.4804	29.8557

[truncated: 23 more sheets: DK2, IST27N, KK1, LESB58, LES400, NH57388A, NN2, RP1, TBCF10839, U018A, BS1, BS2, BS3, BS5, BS6, BS9, BS11, BS14, OS1, OS2 …]
